# Supplementary material for: Comparative transcriptomic analysis reveals region-specific expression patterns in different beef cuts
Source: BMC Genomics. 2022 May 20;23:387. doi: 10.1186/s12864-022-08527-3 (PMC9123670; doi:10.1186/s12864-022-08527-3)
Supplement: Supplementary file 1 — Additional file 1: Table S1. Reads mapping summary of chuck, neck, rump, tenderloin and longissimus lumborum. [file 12864_2022_8527_MOESM1_ESM.xlsx]

## Sheet: Table S1
Supplementary Table 1. Reads mapping summary of chuck, neck, rump, tenderloin and longissimus lumborum.
Sample	Raw Data		Clean Data		Overall alignment rate(%)	Gene number
	Raw Reads	Raw Base(G)	Clean Reads	Clean Base(G)
Chuck_43	21535207	6.46	20981563	6.29	95.28	10060
Chuck_49	22791637	6.84	22110425	6.63	94.41	10079
Chuck_63	24562492	7.37	23916646	7.17	94.74	10075
Chuck_73	21472526	6.44	20886713	6.27	95.67	10063
Chuck_75	21514726	6.45	20910948	6.27	94.78	10072
Chuck_76	20272932	6.08	19765296	5.93	94.97	10081
Neck_43	23579553	7.07	22516515	6.75	94.97	10071
Neck_49	21248194	6.37	20617286	6.19	94.23	10066
Neck_63	21861749	6.56	21111701	6.33	94.53	10079
Neck_73	20026566	6.01	19466695	5.84	94.48	10076
Neck_75	23095439	6.93	22404466	6.72	94.93	10012
Neck_76	22874184	6.86	22336967	6.7	95.03	10059
Tenderloin_43	21568324	6.47	20850417	6.26	95.11	10060
Tenderloin_49	22235993	6.67	21551813	6.47	94.96	10071
Tenderloin_63	24655183	7.4	23940952	7.18	94.56	10084
Tenderloin_73	20352857	6.11	19682456	5.9	94.84	10078
Tenderloin_75	26756443	8.03	25995756	7.8	95.05	10081
Tenderloin_76	20950628	6.29	20317874	6.1	94.83	10057
Rump_43	26920907	8.08	26211206	7.86	95.32	10074
Rump_49	28890213	8.67	28093804	8.43	94.53	10074
Rump_63	19410434	5.82	18832020	5.65	95.27	10075
Rump_73	24083342	7.23	23481047	7.04	95.19	10079
Rump_75	20677994	6.2	20095454	6.03	94.8	10067
Rump_76	19559349	5.87	18752884	5.63	94.87	10075
Longissimus lumborum_43	21609693	6.48	20996641	6.3	97.02	8879
Longissimus lumborum_49	29056162	8.72	27911717	8.37	96.88	10055
Longissimus lumborum_63	23470061	7.04	22656337	6.8	96.86	10061
Longissimus lumborum_73	21471467	6.44	20815002	6.24	96.82	8618
Longissimus lumborum_75	21043827	6.31	20435704	6.13	96.77	9150
Longissimus lumborum_76	24999029	7.5	24222426	7.27	96.44	9352
Average	2.27516e+07	6.82567	2.20623e+07	6.61833	95.2713	9926
Total	682547111	204.77	661868731	198.55	-	15701
