# Supplementary material for: Comparative transcriptomic analysis reveals region-specific expression patterns in different beef cuts
Source: BMC Genomics. 2022 May 20;23:387. doi: 10.1186/s12864-022-08527-3 (PMC9123670; doi:10.1186/s12864-022-08527-3)
Supplement: Supplementary file 2 — Additional file 2: Table S2. Identification of region-specific genes (RSGs). [file 12864_2022_8527_MOESM2_ESM.xlsx]

## Sheet: Table S2
Supplementary Table 2. Identification of region-specific genes (RSGs).
Tissue	Gene_name	Longissimus_lumborum_43	Longissimus_lumborum_49	Longissimus_lumborum_63	Longissimus_lumborum_73	Longissimus_lumborum_75	Longissimus_lumborum_76	Chuck_43	Chuck_49	Chuck_63	Chuck_73	Chuck_75	Chuck_76	Neck_43	Neck_49	Neck_63	Neck_73	Neck_75	Neck_76	Rump_43	Rump_49	Rump_63	Rump_73	Rump_75	Rump_76	Tenderloin_43	Tenderloin_49	Tenderloin_63	Tenderloin_73	Tenderloin_75	Tenderloin_76
Chuck	MYH1	148.155	443.047	1605.7	80.361	47.8608	25.7788	1830.14	310.001	1776.32	607.19	441.499	610.921	0	0	0	0	0	0	875.052	495.03	1524.98	268.647	284.207	143.779	0	0	0	0	0	0
Chuck	GOT1	37.8478	64.9697	104.838	63.7429	58.2242	39.3587	149.792	98.1204	145.12	115.345	97.2853	131.154	78.5902	52.2279	57.81	50.6441	22.9327	41.9503	76.4404	74.9805	81.4446	101.587	83.683	29.5201	36.2394	57.0197	40.7917	82.2596	101.183	31.753
Chuck	FABP3	20.0358	32.7737	41.9359	57.779	45.1776	54.3142	107.631	79.8591	93.6666	71.4242	28.297	65.9901	0	0	0	0	0	0	51.1667	47.9562	29.5492	52.1185	46.0512	22.3165	59.165	42.5521	32.7717	62.8222	43.489	45.6932
Chuck	IDH3A	14.0122	34.9423	68.8898	13.3046	20.4482	19.8995	61.5714	45.0597	83.3067	45.4092	46.575	93.7954	19.2617	18.1511	41.391	26.3663	17.9896	25.0367	26.4912	30.8816	64.4463	44.4632	28.374	15.864	14.516	32.7351	23.7848	40.3105	38.9088	21.771
Chuck	TP53INP2	13.9125	8.2144	16.6276	8.86803	9.30582	10.2595	29.0583	19.1	28.5826	21.9013	23.6661	46.5199	18.0111	9.72767	13.2373	6.33164	6.61726	9.48122	18.0229	11.7941	22.158	14.8321	14.7036	12.672	9.72621	12.6346	15.7478	17.8864	18.8481	14.5002
Chuck	SPX	2.80993	4.83017	9.9358	3.4615	9.38473	14.749	16.1158	9.55367	28.8556	8.3052	27.2386	32.358	9.81611	6.60687	9.53559	5.56365	4.29596	12.2084	5.46469	5.8568	12.2316	7.66336	13.5979	4.5651	3.90078	6.52806	9.55106	9.46036	19.5648	5.52986
Chuck	NDUFS1	0	0	0	0	0	0	11.2939	37.1167	13.7713	16.2048	7.6687	19.5725	8.35872	9.54308	8.8321	9.61263	2.74574	9.50524	8.88906	14.0635	7.08377	7.55865	11.1989	6.47052	4.31982	8.57154	11.4438	9.08066	5.96263	14.3241
Chuck	PITX1	0	0	0	0	0	0	83.7843	81.404	78.0709	65.1125	77.459	69.2815	12.4336	11.8193	5.14374	3.39693	2.5762	19.3735	9.31886	12.7273	23.254	9.90761	24.347	22.6177	26.4528	10.2675	17.652	11.4491	11.932	59.529
Longissimus_lumborum	EEF1A2	2297.69	1820.03	1446.18	2042.27	2008.94	2114.37	832.51	637.247	929.606	765.173	666.781	650.603	963.571	410.158	636.362	904.673	372.12	621.761	704.369	904.788	804.702	832.715	831.333	1030.2	265.169	1061.32	675.455	484.203	787.861	675.84
Longissimus_lumborum	MACROD1	1532.01	707.493	701.907	1972.66	1485.87	1384.96	727.216	521.494	613.945	640.621	701.069	447.406	689.504	467.284	562.088	585.598	519.726	566.152	467.201	556.659	571.283	605.054	541.567	418.381	195.443	507.079	338.975	575.448	623.09	419.881
Longissimus_lumborum	RPL30	214.826	104.945	146.856	40.6535	172.939	168.193	122.575	22.0754	38.1132	94.3114	91.9746	26.7734	114.165	27.1485	3.32291	62.4491	154.799	51.4838	27.78	175.432	19.5508	115.373	21.1788	32.7693	106.002	20.8208	14.1956	66.3068	77.7833	40.0651
Longissimus_lumborum	RPL36A	214.294	155.78	168.286	95.2813	185.989	192.824	0	0	0	0	0	0	0	0	0	0	0	0	49.1664	68.7885	6.04818	7.13778	13.6362	138.627	0	0	0	0	0	0
Longissimus_lumborum	RPS19	195.059	227.775	174.854	240.092	335.8	320.967	121.447	41.9893	67.095	128.488	51.4119	55.7082	121.017	61.4591	50.0031	94.9216	335.945	65.9981	110.732	90.5753	38.8439	90.6369	108.505	174.929	225.247	31.7662	50.79	46.4822	84.8002	111.256
Longissimus_lumborum	FXYD1	184.129	94.922	87.2438	277.953	187.045	159.622	79.8211	63.8672	79.6067	72.4852	68.5425	50.5242	84.5301	57.493	36.2974	81.1208	97.6456	46.9692	52.5591	67.42	53.1654	64.3074	60.9444	30.9903	32.9939	68.5043	46.5265	54.4616	68.8144	27.0838
Longissimus_lumborum	DGCR6L	150.841	82.6112	68.5297	168.109	131.025	171.214	67.2777	60.295	62.8777	57.3374	61.8281	51.5692	51.4092	52.5226	53.8334	53.2906	102.214	53.6886	53.1361	78.9474	52.4561	55.0267	51.4498	48.4206	52.26	51.5328	41.8214	49.6762	57.1005	46.5005
Longissimus_lumborum	GAMT	122.159	86.1641	86.2325	189.425	165.219	66.0926	58.7743	49.547	53.1125	59.0596	62.7451	23.1727	57.2964	59.5026	54.5455	58.8318	50.0956	28.4781	46.5662	67.3477	43.5579	54.3122	59.2453	26.8738	25.1913	58.257	44.1325	53.356	68.0302	33.0692
Longissimus_lumborum	SELENOO	102.654	38.9021	21.8728	54.0398	53.1143	49.0142	1.75795	2.77204	1.42006	7.35589	12.756	3.81739	0	0	0	0	0	0	4.92111	8.0593	2.18845	2.43922	15.9143	18.4021	20.3472	5.23055	2.00489	3.13826	4.10219	17.1891
Longissimus_lumborum	PLEKHM2	99.2089	37.4757	33.9812	49.31	46.9712	62.7076	36.538	18.0373	24.4463	12.281	24.5153	24.4283	14.8084	9.41756	23.3427	4.28811	20.0931	11.6117	7.74648	20.6823	20.777	6.69999	15.6198	18.1522	6.62101	20.0417	18.4593	15.1687	13.152	21.7416
Longissimus_lumborum	AGPAT2	97.8165	47.3789	70.2831	115.139	66.2722	111.921	19.1414	13.8259	18.5376	17.4091	18.9723	19.0306	12.7809	9.87686	13.9843	13.8811	9.39879	17.3057	15.2564	18.8747	11.7646	14.5403	13.2493	19.4486	9.65807	8.85764	19.0815	14.4074	16.4466	11.7729
Longissimus_lumborum	RPL10A	91.8259	139.717	164.081	113.553	170.364	189.307	0	0	0	0	0	0	0	0	0	0	0	0	45.0737	142.378	10.4639	53.8095	41.5201	141.178	0	0	0	0	0	0
Longissimus_lumborum	HYPK	89.6032	100.225	93.3426	103.397	118.096	105.704	41.488	32.2315	32.9221	36.8376	47.9786	22.8814	38.3708	31.5731	37.5974	53.825	98.8646	36.7014	29.7224	45.8315	35.0651	48.5326	48.5202	50.0241	60.0055	43.476	49.1898	40.675	47.9072	43.7891
Longissimus_lumborum	DHRS7C	78.2355	4.93978	21.3831	71.0534	54.8011	50.1145	17.742	1.75123	10.5363	28.2554	35.6329	19.6054	16.9311	21.8706	16.0195	22.563	16.5509	11.5896	2.10658	31.6149	27.013	39.7148	6.95998	9.85018	0	0	0	0	0	0
Longissimus_lumborum	UBXN1	73.0739	81.2992	48.0094	111.936	76.8189	101.856	50.0874	35.9803	37.2102	42.3537	23.4622	25.075	42.7814	37.3569	23.9944	43.7216	38.0004	35.3734	31.627	42.2881	29.0459	37.5397	25.9468	34.0066	38.6929	28.9863	16.3917	27.6722	30.4125	31.8537
Longissimus_lumborum	COX7A1	60.7941	137.865	126.733	71.3209	227.868	50.0285	5.65615	158.296	6.5453	134.124	7.48028	3.49689	24.5606	5.72492	3.19893	3.02245	5.72149	1.76243	8.12861	7.13278	72.7786	16.4202	7.09103	123.895	33.1044	8.61151	24.4636	15.1651	192.483	41.0956
Longissimus_lumborum	PSMC3	55.0605	85.4392	59.196	61.7354	48.3756	105.139	0	0	0	0	0	0	50.6404	24.2508	24.1206	26.6079	43.707	3.25329	23.0981	38.5321	19.3215	30.5321	38.8902	43.9022	29.9045	37.2926	23.2399	25.3033	22.8294	27.7292
Longissimus_lumborum	ANKRD23	51.4159	62.3817	42.9358	108.906	33.8337	17.51	23.386	1.64603	9.65813	9.66688	2.57413	2.89848	0	0	0	0	0	0	7.41556	8.68158	4.54024	12.4512	2.43954	38.3755	0	0	0	0	0	0
Longissimus_lumborum	MT2A	49.6999	185.39	193.04	64.7914	41.2695	575.024	73.0783	18.9265	56.4061	12.0871	89.2193	19.9977	60.9941	23.3467	27.2043	41.9065	105.977	115.975	79.4036	29.5196	41.772	29.1931	69.8359	40.0547	201.9	12.1026	107.212	36.7166	76.3054	51.2253
Longissimus_lumborum	NDUFA12	45.7717	13.8582	13.0659	7.62727	39.4617	5.78568	5.63506	6.24231	5.89488	4.9159	5.15952	8.71675	0	0	0	0	0	0	1.43161	6.445	2.98574	6.2886	5.31863	5.74289	0	0	0	0	0	0
Longissimus_lumborum	SHISA4	39.9573	17.0224	21.7538	47.3801	23.3048	38.3715	11.791	5.33739	14.1404	5.28807	18.7627	4.93487	13.0973	18.3144	10.0764	22.1404	15.0177	14.7068	13.7772	4.48048	15.7479	9.81443	15.6758	7.89726	6.49256	6.55033	14.3869	6.55206	9.20547	7.44654
Longissimus_lumborum	HIST1H2AC	27.4091	17.6701	82.2278	40.1976	51.3079	15.3	15.3201	5.83985	30.7318	9.61326	21.6287	11.5862	12.7928	6.40597	27.6678	12.303	28.2678	9.34874	9.48456	7.3124	12.4634	17.4526	16.2961	6.46998	9.3322	6.56609	45.5665	4.6474	25.4099	15.2764
Longissimus_lumborum	HOXD9	23.2242	18.2344	18.5156	10.9311	10.9451	15.0405	5.46222	3.41722	9.29496	3.70851	5.06737	4.46734	4.66362	5.11729	6.74918	4.54521	1.58252	8.7034	5.83264	5.60199	6.78128	4.20073	6.97812	4.67686	5.19282	7.53288	5.66212	4.91021	7.67511	7.33806
Longissimus_lumborum	HIST1H2BD	19.3688	13.3018	16.5634	24.4588	13.9265	8.84342	7.88858	1.72106	6.20285	4.45393	2.79467	1.42334	6.40969	5.7587	3.30667	3.18128	7.06811	1.63706	0	0	0	0	0	0	4.80103	3.25641	4.04993	4.68957	5.30872	2.55216
Longissimus_lumborum	TMUB1	16.3501	12.8955	12.0081	29.2409	20.7233	17.6063	9.72884	6.69023	9.24836	8.54278	8.79458	8.94013	0	0	0	0	0	0	2.84346	10.1707	6.61423	10.4355	7.98441	6.39203	7.24618	8.9316	4.07512	7.89547	10.2787	6.55625
Longissimus_lumborum	TMEM11	15.3134	15.4456	14.9076	15.8122	19.7106	17.3064	4.21248	1.81597	4.69005	13.9188	8.26071	6.83437	3.91951	6.52766	1.17853	8.65474	1.60056	2.53193	6.90875	11.2491	3.09356	8.80277	2.22262	1.03686	1.66356	6.35292	4.52569	10.443	11.1258	2.90705
Longissimus_lumborum	SPINT2	13.2558	11.1183	18.3551	16.4065	24.0537	9.55734	8.69887	5.049	6.34452	9.14378	12.0623	4.08505	5.21797	6.40835	13.8051	4.13567	7.7465	4.49401	11.716	7.46686	4.3854	5.725	11.3999	4.62298	19.4978	3.52586	2.62077	8.57376	8.00096	3.84984
Longissimus_lumborum	ATF3	7.86651	20.8405	73.6866	25.3097	6.20938	29.5939	3.97472	18.0223	9.76903	4.83532	15.653	10.8185	0	0	0	0	0	0	3.9841	3.89031	2.12377	3.65754	5.75637	55.7789	0	0	0	0	0	0
Longissimus_lumborum	GMPR	6.74442	3.895	2.75613	2.35323	11.204	69.8865	4.09346	3.22781	11.2176	4.53286	6.45875	7.70204	4.66965	3.73245	4.43878	11.6556	7.35208	7.62753	3.14454	4.85312	5.30119	5.99585	8.76478	6.21538	1.19031	4.25228	6.73271	8.31145	6.8051	4.34476
Longissimus_lumborum	FLII	2.30904	34.082	2.39669	10.3729	44.4542	43.8245	4.94023	10.0558	1.11409	2.61344	9.06467	2.05782	6.47301	2.41749	3.12823	7.51328	14.2737	5.38954	8.63569	4.41826	7.77944	2.713	5.14819	5.10314	11.9674	1.89122	1.15899	11.1977	4.66775	1.62208
Neck	COL3A1	21.6511	144.775	172.868	11.1079	30.0252	18.9964	429.035	357.722	237.002	207.051	388.636	34.5874	561.478	755.123	188.671	689.728	491.735	66.2332	1173.28	93.1963	88.8112	147.421	228.936	54.606	954.357	52.1854	137.558	71.7454	155.779	157.716
Neck	INAFM1	16.582	2.78761	3.19717	31.7547	10.2739	6.59713	5.34071	4.67308	3.2858	14.0873	12.8726	1.7411	17.2939	13.8646	25.5181	19.2863	47.4911	1.54515	14.4698	10.6202	3.2667	10.8119	3.41559	11.2113	19.0794	8.0793	14.3742	13.8399	13.4933	9.89541
Neck	CRIP2	15.2601	24.8929	39.3705	33.6475	32.2188	31.2722	44.9867	12.1954	26.5774	53.4232	49.3236	34.1125	25.1907	39.6291	36.8123	62.0345	361.401	35.7748	61.5582	52.545	17.4431	65.0601	84.1535	31.3793	170.662	5.87841	26.3783	48.3203	72.787	27.0699
Neck	S100A4	12.237	105.301	72.7899	23.4348	30.1397	51.1252	0	0	0	0	0	0	41.8946	139.852	36.1044	141.843	254.98	30.9752	109.902	36.5293	11.3386	39.5976	53.0183	12.3401	267.319	7.83864	32.9395	16.8249	39.9715	24.3613
Neck	TPPP3	9.74657	8.2349	11.6343	14.8627	15.67	7.24484	18.7077	6.65044	13	15.7056	12.1793	4.85406	12.6852	10.7834	30.1744	26.4898	40.1256	12.0174	16.5632	6.31052	4.36542	9.42243	6.10883	6.48875	39.6776	3.38318	9.5637	5.17441	7.36544	10.7107
Neck	RAMP2	8.97479	16.0838	29.5541	13.5425	13.9215	12.7281	26.772	18.1148	23.8014	27.4587	28.893	11.2327	15.2445	28.256	16.629	19.5106	196.869	11.7561	36.1036	29.8222	7.18785	27.2539	41.7824	9.78991	75.8009	8.81419	10.6564	14.8223	28.5233	8.69521
Neck	IFITM3	7.98689	9.30292	18.1831	8.44992	7.89025	10.0795	19.4044	8.90363	16.9206	16.9928	15.4412	6.9462	10.8564	16.9854	10.5436	14.4194	122.653	10.3298	27.7561	20.1554	4.28413	19.8533	27.419	6.69464	51.9977	7.2416	3.77972	7.42618	22.658	9.5274
Neck	PPP1R14A	7.43182	8.93286	11.7616	8.10965	11.2484	8.01955	11.3462	8.63239	11.6319	11.0007	10.3869	6.47336	8.21236	12.2574	8.95905	15.2297	128.503	10.2501	14.9136	14.4984	4.03955	19.9712	21.7759	5.32352	42.9642	6.32727	5.0478	12.4183	17.5254	5.69383
Neck	APOE	6.59262	11.228	24.7425	19.9604	15.0717	14.7544	16.1881	3.94027	14.0262	23.0074	21.9298	6.53053	26.1492	10.9255	28.1936	25.2827	144.459	19.8765	36.7233	21.5625	1.63371	37.9621	33.947	7.49658	78.0825	1.40279	8.44019	19.1473	24.3362	12.5094
Neck	ID3	6.35733	13.8678	20.6802	4.98179	10.2172	9.48194	22.2873	29.0051	21.3245	27.6568	28.7901	12.9562	12.068	23.0752	18.0583	20.6524	206.28	16.4596	31.0503	23.7716	5.81484	33.254	51.0082	16.6115	88.5999	10.3844	9.31962	18.1339	43.9711	14.4582
Neck	EGFL7	4.90889	8.8184	15.4371	10.3901	7.66966	5.47424	13.2511	6.63565	16.2075	11.1255	11.0727	6.45392	2.44259	6.62964	4.56518	6.33898	77.6228	7.23793	0	0	0	0	0	0	22.3165	4.4713	5.88805	6.73458	6.51157	2.5301
Neck	SYNC	4.11663	7.80984	12.4777	3.36948	7.44543	7.92419	11.7352	11.718	18.5106	15.0607	11.9976	16.5017	17.0455	17.5377	41.2561	37.8345	8.87381	39.3655	11.7257	9.62506	20.2461	14.7343	10.6542	20.4612	6.88435	8.64554	22.0933	10.9606	9.31867	22.8317
Neck	FABP4	2.8603	2.48077	14.3813	1.06851	1.43661	2.46193	1.73771	6.50943	6.3615	10.1593	42.6005	6.21657	14.8659	2.28449	13.0094	6.74041	50.0097	30.969	0	0	0	0	0	0	0	0	0	0	0	0
Neck	PLAC9	2.78213	5.47875	4.98845	2.90819	5.09923	3.05191	11.0608	6.11476	8.42156	6.88812	12.246	1.97676	9.87107	16.7527	6.70314	12.289	63.2332	3.73089	18.5032	5.33231	1.46066	6.35677	9.05459	2.83535	45.0716	1.72402	3.14929	5.68225	8.14899	3.70361
Neck	PLPP3	2.78057	17.1889	11.6829	5.29296	7.5541	8.71124	43.3616	34.5847	14.3181	21.1083	23.3992	11.9207	30.8848	62.6129	36.0423	34.3493	88.124	10.5873	25.8089	24.6829	6.71715	25.8318	32.807	2.18598	77.8098	11.7388	15.9197	22.9191	5.94756	11.2303
Neck	FHL1	0	0	0	0	0	0	11.8164	4.43502	7.33738	3.20616	2.13306	11.9992	1.22005	8.09848	35.991	32.2181	1.33441	90.1481	3.46525	3.17028	3.42198	5.72302	3.45752	1.70549	0	0	0	0	0	0
Neck	HIGD1B	0	0	0	0	0	0	14.2093	5.9201	9.87967	13.3666	11.7662	2.49287	5.83606	7.94597	11.3407	5.86819	150.966	5.40729	8.41787	7.22279	4.81507	14.7774	28.5878	5.08232	28.7721	1.85801	3.83222	13.9822	21.88	4.35489
Neck	LIMS2	0	0	0	0	0	0	7.59269	4.0322	9.21319	15.2227	11.0865	4.29243	7.22619	17.1783	7.60855	10.7578	58.064	1.75081	10.1522	8.58044	5.08023	12.3258	12.2677	6.80781	21.964	6.41199	4.03197	7.7733	12.785	1.5751
Neck	MFGE8	0	0	0	0	0	0	22.5401	16.7812	25.236	30.0793	23.9378	10.1887	14.314	36.052	22.1908	24.6807	117.73	17.6244	41.2989	9.73142	9.88892	38.3856	40.067	13.8775	45.9177	12.701	14.5203	18.1046	34.3953	18.5719
Rump	OTUD1	74.0767	101.138	330.608	44.8359	52.8057	20.407	12.4358	25.2908	52.7554	30.9974	25.7683	34.949	4.08193	4.43252	23.9804	44.1318	8.32438	137.693	17.4832	65.1489	58.8039	445.698	156.923	451.596	35.2732	14.7414	202.4	130.249	157.319	101.76
Rump	KBTBD12	54.5534	11.7842	44.1178	23.5923	69.3506	10.827	19.9636	12.0511	45.308	21.499	27.9315	52.9676	0	0	0	0	0	0	32.6573	15.939	257.699	26.1532	80.6525	48.3326	5.04479	29.0293	58.2871	19.0399	49.127	34.4224
Rump	CISH	0	0	0	0	0	0	34.9582	16.37	2.90967	15.1756	4.84276	6.01637	36.8417	20.1233	3.38203	12.6587	6.91411	5.99453	37.8478	60.3942	2.7491	20.6085	7.99705	2.84862	22.6515	27.024	1.4055	18.4107	8.09668	1.51202
Tenderloin	MYL2	1818.52	1793.12	1530.89	2932.51	3191.7	4200.7	1746.73	2907.54	1575.83	1891.21	889.383	2615.81	1490.32	4119.93	1225.54	2458.75	1715.91	1524.7	1990.74	4956.05	1114.82	2518.47	2232	5009.15	2340.46	2886.18	9616.65	5616.7	4335.46	9448.04
Tenderloin	CA3	428.608	723.079	510.216	513.746	782.754	621.439	341.266	582.857	282.226	378.599	153.084	599.701	1168.21	869.242	487.634	390.954	509.813	331.685	163.919	555.841	127.602	141.123	233.016	805.132	443.345	662.223	1871.41	492.551	515.464	2663.66
Tenderloin	MYL6B	192.35	560.815	681.043	469.17	743.042	1888.67	252.353	849.002	642.616	699.244	16.0725	754.95	308.702	1452.36	737.303	970.747	652.993	262.242	99.3764	950.695	113.251	7.80441	14.8028	2744.89	1183.63	257.722	6471.9	603.595	1.03999	4559.64
Tenderloin	MYOZ2	174.36	110.721	121.387	91.4859	145.921	148.433	59.0062	100.896	76.6502	77.8483	30.6298	196.886	30.5239	103.812	85.8787	98.6365	62.1562	69.7681	32.0545	81.2829	67.0971	45.4816	66.4029	279.37	124.485	116.441	646.559	130.565	134.966	479.115
Tenderloin	PLN	54.381	36.6069	13.8799	25.2493	29.8515	32.2516	58.4564	98.4115	45.0085	99.6545	30.4244	99.8506	39.3686	159.678	52.4185	114.827	39.9315	65.1503	70.5964	132.35	26.6577	122.23	46.249	96.7535	83.5422	99.6159	144.478	211.832	112.909	187.456
Tenderloin	ACADM	0	0	0	0	0	0	0	0	0	0	0	0	0	0	0	0	0	0	0	0	0	0	0	0	25.8764	46.8214	81.0952	57.8484	55.0439	66.3638
Tenderloin	ATP5MPL	0	0	0	0	0	0	0	0	0	0	0	0	0	0	0	0	0	0	0	0	0	0	0	0	61.1755	92.7188	58.5911	140.763	168.289	66.4417
Tenderloin	BRB	0	0	0	0	0	0	0	0	0	0	0	0	0	0	0	0	0	0	0	0	0	0	0	0	64.967	5.90598	10.8781	8.89092	5.43533	11.9124
Tenderloin	FMOD	0	0	0	0	0	0	0	0	0	0	0	0	0	0	0	0	0	0	0	0	0	0	0	0	203.304	2.89177	9.5235	5.92453	8.46871	4.2767
Tenderloin	HSPB7	0	0	0	0	0	0	0	0	0	0	0	0	0	0	0	0	0	0	0	0	0	0	0	0	264.207	265.658	894.615	226.121	270.023	748.356
Tenderloin	KLHL31	0	0	0	0	0	0	0	0	0	0	0	0	0	0	0	0	0	0	0	0	0	0	0	0	2.66959	39.4339	21.6461	4.17727	19.0517	20.5437
Tenderloin	MRPL33	0	0	0	0	0	0	0	0	0	0	0	0	0	0	0	0	0	0	0	0	0	0	0	0	22.3027	20.9042	27.477	26.7776	43.6464	28.0421
Tenderloin	MYL12A	0	0	0	0	0	0	0	0	0	0	0	0	0	0	0	0	0	0	0	0	0	0	0	0	3.8931	5.85422	23.5618	2.81379	3.28695	73.3161
Tenderloin	MYOT	0	0	0	0	0	0	5.44008	13.2483	7.74406	7.17377	3.65929	12.0643	0	0	0	0	0	0	4.61437	9.54741	1.68764	7.67162	2.42761	15.4094	1.45437	10.8884	53.6662	15.8949	9.08345	37.1984
Tenderloin	RPL36AL	0	0	0	0	0	0	0	0	0	0	0	0	0	0	0	0	0	0	0	0	0	0	0	0	41.7954	17.3409	30.208	18.0461	29.0506	27.7648
Tenderloin	RPS15	0	0	0	0	0	0	0	0	0	0	0	0	0	0	0	0	0	0	0	0	0	0	0	0	824.791	359.419	469.554	335.123	630.748	392.513
Tenderloin	S100B	0	0	0	0	0	0	5.42927	7.21216	6.56471	3.40525	5.22589	15.8123	4.96248	6.1795	15.837	2.52387	25.8656	11.9175	7.43567	7.02978	3.65548	10.1628	11.6714	6.17591	26.5718	2.83449	36.9576	9.94893	23.0291	17.7379
Tenderloin	TEN1	0	0	0	0	0	0	0	0	0	0	0	0	0	0	0	0	0	0	0	0	0	0	0	0	25.689	25.4256	26.1957	32.8544	35.0514	30.7684
Tenderloin	THBS1	0	0	0	0	0	0	4.76421	5.88983	7.07297	9.55519	14.7713	7.65586	4.17812	5.65752	3.46633	8.36298	1.19503	11.7691	18.3866	2.99987	3.39251	8.65264	11.557	16.5637	127.307	2.71858	7.1217	4.49046	17.1557	5.48604
Tenderloin	UBE2V1	0	0	0	0	0	0	0	0	0	0	0	0	0	0	0	0	0	0	0	0	0	0	0	0	14.9624	25.0629	7.90827	25.1348	25.79	20.7545
