# Supplementary material for: Comparative transcriptomic analysis reveals region-specific expression patterns in different beef cuts
Source: BMC Genomics. 2022 May 20;23:387. doi: 10.1186/s12864-022-08527-3 (PMC9123670; doi:10.1186/s12864-022-08527-3)
Supplement: Supplementary file 3 — Additional file 3: Table S3. Functional annotation and enrichment analysis of RSGs. [file 12864_2022_8527_MOESM3_ESM.xlsx]

## Sheet: Table S3
Supplementary Table 3. Functional annotation and enrichment analysis of RSGs.
Beef cut	Category	Term ID	Term	Fold Enrichment	P-Value	Count	FDR	Genes
Chuck	PATHWAY	bta01210	2-Oxocarboxylic acid metabolism	167.778	0.00950426	2	0.190085	GOT1, IDH3A
Chuck	PATHWAY	bta01230	Biosynthesis of amino acids	42.5352	0.0370959	2	0.370959	GOT1, IDH3A
Longissimus_lumborum	PATHWAY	bta03010	Ribosome	12.5207	0.00309818	4	0.0774546	RPL30, RPS19, RPL36A, RPL10A
Longissimus_lumborum	BP	GO:0006412	translation	12.8595	0.00316105	4	0.281333	RPL30, RPS19, RPL36A, RPL10A
Longissimus_lumborum	MF	GO:0003735	structural constituent of ribosome	11.2307	0.00448666	4	0.170493	RPL30, RPS19, RPL36A, RPL10A
Longissimus_lumborum	CC	GO:0022625	cytosolic large ribosomal subunit	25.3875	0.00576951	3	0.276937	RPL30, RPL36A, RPL10A
Longissimus_lumborum	CC	GO:0000502	proteasome complex	42.651	0.0443385	2	1	UBXN1, PSMC3
Neck	BP	GO:0007507	heart development	23.7798	0.00604917	3	0.771907	RAMP2, COL3A1, ID3
Neck	BP	GO:0009607	response to biotic stimulus	157.091	0.0118755	1	0.771907	IFITM3
Neck	CC	GO:0005576	extracellular region	6.80352	0.0167447	4	0.619552	PLAC9, COL3A1, APOE, MFGE8
Neck	BP	GO:0042632	cholesterol homeostasis	36.766	0.0498269	2	1	FABP4, APOE
Rump	BP	GO:0016567	protein ubiquitination	55.1856	0.0240158	2	0.216142	KBTBD12, CISH
Tenderloin	MF	GO:0005509	calcium ion binding	7.1667	0.0033241	5	0.12964	MYL2, MYL6B, S100B, THBS1, MYL12A
Tenderloin	CC	GO:0030018	Z disc	32.5495	0.0033782	3	0.145262	MYOT, MYOZ2, MYL12A
Tenderloin	CC	GO:0015629	actin cytoskeleton	18.355	0.0102683	3	0.220769	MYL2, HSPB7, MYOZ2
Tenderloin	PATHWAY	bta04510	Focal adhesion	12.0994	0.0189573	3	0.682463	MYL2, THBS1, MYL12A
Tenderloin	MF	GO:0003735	structural constituent of ribosome	11.5817	0.0238459	3	0.464995	RPS15, RPL36AL, MRPL33
