# Supplementary material for: Comparative transcriptomic analysis reveals region-specific expression patterns in different beef cuts
Source: BMC Genomics. 2022 May 20;23:387. doi: 10.1186/s12864-022-08527-3 (PMC9123670; doi:10.1186/s12864-022-08527-3)
Supplement: Supplementary file 4 — Additional file 4: Table S4. RSGs transcription factor analysis. [file 12864_2022_8527_MOESM4_ESM.xlsx]

## Sheet: Table S4
Supplementary Table 4. RSGs transcription factor analysis.
Beef cut	AUC	NES	Cluster Code	Transcription factor	Target genes
Chuck	0.34038	8.31702	T1	ESRRA	GOT1,NDUFS1,IDH3A,TP53INP2
Chuck	0.17745	4.12952	T2	RXRA	TP53INP2,MYH1
Chuck	0.149904	3.42155	T3	RCOR1	PITX1,TP53INP2
Chuck	0.139441	3.15262	T4	ESR1	FABP3
Longissimus_lumborum	0.145206	4.21507	T1	ZBTB33	TMEM11,HIST1H2AC,RPL10A,RPS19,HIST1H2BD
Longissimus_lumborum	0.121984	3.39494	T2	TAF1	RPL36A,HIST1H2BD,ATF3,RPL10A,HIST1H2AC,PSMC3,RPL30,MT2A,NDUFA12,TMUB1,RPS19,TMEM11
Longissimus_lumborum	0.11798	3.25354	T3	ATF2	HIST1H2BD,HIST1H2AC,ATF3,EEF1A2,RPL10A,RPS19
Longissimus_lumborum	0.113389	3.0914	T4	TCF12	HIST1H2AC,HIST1H2BD,RPS19,MT2A,SPINT2,RPL10A,MACROD1,ATF3,NDUFA12,UBXN1,TMEM11,RPL36A,RPL30
Longissimus_lumborum	0.112375	3.05558	T5	TAF7	HIST1H2BD,HIST1H2AC,RPL10A,ATF3
Longissimus_lumborum	0.112108	3.04615	T6	GATA3	MT2A,HIST1H2BD,SPINT2,HIST1H2AC,RPS19
Neck	0.1856	6.39622	T1	SIN3A	PPP1R14A,FHL1,LIMS2,CRIP2
Neck	0.148979	5.00835	T2	BCL3	ID3,TPM1,APOE
Neck	0.126308	4.1492	T3	JUND	TPPP3,PPP1R14A,FHL1
Neck	0.121159	3.95408	T4	CTCF	SYNC,TPM1,MFGE8,APOE
Neck	0.10862	3.47887	T5	TEAD4	TPM1,PLAC9,APOE
Neck	0.106212	3.3876	T6	EP300	ID3,TPM1,SYNC,S100A4
Rump	0.329846	5.25735	T1	RAD21	CISH
Rump	0.326358	5.19858	T2	FOS	KBTBD12
Rump	0.307922	4.88793	T3	FOXP2	OTUD1
Tenderloin	0.142443	4.77362	T1	TEAD4	THBS1,MYL2,MYL12A,S100B
Tenderloin	0.139541	4.66345	T2	POLR2A	MYL6B,MYL12A,THBS1,RPL36AL,RPS15,UBE2V1
Tenderloin	0.138398	4.62005	T3	TAF1	RPS15,RPL36AL,MYL12A
Tenderloin	0.13321	4.42309	T4	JUN	UBE2V1,MYL12A,KLHL31
Tenderloin	0.117295	3.81883	T5	FOSL1	UBE2V1,KLHL31,CA3,MYL12A
Tenderloin	0.0968082	3.04097	T6	MAFK	MYOZ2,MYOT
