# Supplementary material for: Comparative transcriptomic analysis reveals region-specific expression patterns in different beef cuts
Source: BMC Genomics. 2022 May 20;23:387. doi: 10.1186/s12864-022-08527-3 (PMC9123670; doi:10.1186/s12864-022-08527-3)
Supplement: Supplementary file 6 — Additional file 6: Table S5. The identified region-specific modules. [file 12864_2022_8527_MOESM6_ESM.xlsx]

## Sheet: Table S5
Supplementary Table 5. The identified region-specific modules.
Module	Gene number	Specific-beef cut	r	P_value
Blue	549	Longissimus_lumborum	-0.98	2e-19
Green	484	Tenderloin	0.97	3e-18
Grey60	152	Rump	-0.67	0.0001
Lightyellow	59	Tenderloin	-0.63	0.0003
Magenta	163	Chuck	0.65	0.0002
Pink	255	Longissimus_lumborum	0.77	2e-06
Royalblue	447	Neck	-0.71	3e-05
