# Supplementary material for: Comparative transcriptomic analysis reveals region-specific expression patterns in different beef cuts
Source: BMC Genomics. 2022 May 20;23:387. doi: 10.1186/s12864-022-08527-3 (PMC9123670; doi:10.1186/s12864-022-08527-3)
Supplement: Supplementary file 7 — Additional file 7: Table S6. The summarize of candidate genes related to meat quality traits in longissimus lumborum, chuck, neck, rump and tenderloin beef cuts. [file 12864_2022_8527_MOESM7_ESM.xlsx]

## Sheet: Table S6
Supplementary Table 6. The summarize of candidate genes related to meat quality traits in longissimus lumborum, chuck, neck, rump and tenderloin beef cuts.
Category	Gene_name	RSG	Chuck_Neck		Chuck_Rump		Chuck_Tenderloin		Longissimus doris_Chuck		Longissimus doris_Neck		Longissimus doris_Rump		Longissimus doris_Tenderloin		Neck_Rump		Neck_Tenderloin		Rump_Tenderloin
			Up or Down	Log2FoldChange	Up or Down	Log2FoldChange	Up or Down	Log2FoldChange	Up or Down	Log2FoldChange	Up or Down	Log2FoldChange	Up or Down	Log2FoldChange	Up or Down	Log2FoldChange	Up or Down	Log2FoldChange	Up or Down	Log2FoldChange	Up or Down	Log2FoldChange
Muscle fiber structural	ANKRD23	RSG	-	-	-	-	-	-	up	3.37848	up	2.0691	up	2.56977	up	2.96889	-	-	-	-	-	-
Muscle fiber structural	CNN1	-	-	-	down	-0.687707	down	-0.935604	-	-	-	-	down	-0.859617	down	-1.1058	-	-	-	-	-	-
Muscle fiber structural	FLII	RSG	-	-	-	-	-	-	up	2.73331	up	2.38783	up	2.46245	up	2.67424	-	-	-	-	-	-
Muscle fiber structural	HSPB7	RSG	-	-	-	-	-	-	-	-	-	-	-	-	-	-	-	-	down	-1.15111	-	-
Muscle fiber structural	HYPK	RSG	-	-	-	-	-	-	up	2.09804	up	1.67231	up	1.7211	up	1.60167	-	-	-	-	-	-
Muscle fiber structural	MYH1	RSG	up	5.29133	-	-	-	-	-	-	up	4.23817	-	-	-	-	down	-4.80264	down	-3.94699	-	-
Muscle fiber structural	MYL12A	RSG	-	-	down	-1.87764	down	-3.05523	-	-	-	-	-	-	down	-2.3882	down	-2.06962	down	-3.24618	-	-
Muscle fiber structural	MYL2	RSG	-	-	-	-	down	-1.70516	up	1.00972	up	0.953444	-	-	-	-	-	-	down	-1.6624	-	-
Muscle fiber structural	MYL3	-	-	-	down	-1.35321	-	-	up	1.35949	-	-	-	-	-	-	-	-	-	-	-	-
Muscle fiber structural	MYL6B	RSG	-	-	-	-	down	-2.19625	-	-	-	-	-	-	-	-	-	-	-	-	-	-
Muscle fiber structural	MYLK	-	-	-	-	-	-	-	down	-3.47016	-	-	down	-3.72431	down	-4.10675	-	-	-	-	-	-
Muscle fiber structural	MYOZ2	RSG	-	-	-	-	down	-1.71703	up	1.09722	up	1.44473	-	-	-	-	-	-	down	-2.07989	down	-1.4472
Muscle fiber structural	TNNI1	-	-	-	-	-	down	-1.45237	-	-	-	-	-	-	-	-	-	-	down	-0.919171	-	-
Muscle fiber structural	TNNT1	-	-	-	-	-	-	-	up	4.27419	up	3.93774	up	4.27553	up	3.60109	-	-	-	-	-	-
Muscle fiber structural	TPM1	-	-	-	-	-	-	-	up	1.23929	up	1.57736	up	1.33973	up	2.0861	-	-	-	-	-	-
Muscle fiber structural	TPM3	-	-	-	-	-	down	-1.41997	up	1.18634	up	0.625739	-	-	-	-	-	-	down	-0.874629	-	-
Fatty acids	ACAA1	-	-	-	-	-	-	-	up	0.978816	up	0.982227	up	1.09064	up	1.04504	-	-	-	-	-	-
Fatty acids	ACADM	RSG	-	-	-	-	-	-	-	-	-	-	-	-	-	-	-	-	-	-	-	-
Fatty acids	APOE	RSG	down	-1.48011	-	-	-	-	-	-	-	-	-	-	-	-	-	-	-	-	-	-
Fatty acids	CPT2	-	-	-	-	-	-	-	down	-0.694922	-	-	down	-0.590531	down	-0.91411	-	-	-	-	-	-
Fatty acids	FABP3	RSG	up	2.29219	up	0.817822	-	-	-	-	up	2.03748	-	-	-	-	down	-1.46918	down	-1.7193	-	-
Fatty acids	FABP4	RSG	-	-	-	-	-	-	-	-	down	-1.9133	-	-	-	-	-	-	-	-	-	-
Fatty acids	LPL	-	up	1.79459	up	1.02519	-	-	down	-1.65485	-	-	down	-0.638048	down	-1.30668	down	-0.761915	down	-1.43281	-	-
Fatty acids	MCAT	-	-	-	-	-	-	-	up	1.46379	up	1.46797	up	1.4486	up	1.33827	-	-	-	-	-	-
Fatty acids	MECR	-	-	-	-	-	-	-	up	1.13094	up	1.2825	up	1.18904	up	0.965272	-	-	-	-	-	-
Fatty acids	SCD	-	-	-	-	-	-	-	down	-1.32769	-	-	down	-1.20117	down	-0.941157	-	-	-	-	-	-
Amino acids	ACADS	-	-	-	-	-	-	-	-	-	-	-	-	-	-	-	-	-	-	-	-	-
Amino acids	ALDH2	-	-	-	-	-	-	-	up	1.26197	up	1.55255	up	1.01238	up	1.00894	-	-	-	-	-	-
Amino acids	IVD	-	-	-	-	-	-	-	-	-	-	-	down	-0.662489	down	-0.752686	-	-	down	-0.614835	-	-
Ion channel binding	CRIP2	RSG	-	-	-	-	-	-	-	-	-	-	-	-	-	-	-	-	-	-	-	-
Ion channel binding	CNBP	-	-	-	-	-	-	-	up	0.585142	-	-	up	0.586202	-	-	-	-	-	-	-	-
Ion channel binding	LIMS2	RSG	down	-0.792339	-	-	-	-	up	1.06457	-	-	-	-	-	-	-	-	-	-	-	-
Ion channel binding	PHPT1	-	-	-	-	-	-	-	up	1.42589	up	1.51614	up	1.43355	up	1.54742	-	-	-	-	-	-
Ion channel binding	SNTA1	-	-	-	-	-	-	-	up	1.55171	up	1.78495	up	1.75243	up	2.19122	-	-	-	-	-	-
Ion channel binding	SUMO1	-	-	-	-	-	-	-	up	1.15807	-	-	-	-	-	-	-	-	-	-	-	-
Protein processing	CANX	-	-	-	-	-	-	-	down	-0.882224	down	-0.67159	down	-1.05139	down	-1.0028	-	-	-	-	-	-
Protein processing	CDC37	-	-	-	-	-	-	-	up	0.907715	up	1.15754	up	0.872983	up	1.08795	-	-	-	-	-	-
Protein processing	CISH	RSG	-	-	-	-	-	-	-	-	-	-	-	-	-	-	-	-	-	-	-	-
Protein processing	CUL3	-	-	-	-	-	-	-	down	-0.819043	-	-	down	-0.735934	-	-	-	-	-	-	-	-
Protein processing	GAPDH	-	-	-	-	-	-	-	up	1.77351	up	2.307	up	1.66561	up	2.18018	-	-	-	-	-	-
Protein processing	GRPEL2	-	-	-	-	-	-	-	-	-	down	-0.769437	down	-0.659215	-	-	-	-	-	-	-	-
Protein processing	KBTBD12	RSG	-	-	down	-1.48368	-	-	up	1.19204	-	-	-	-	-	-	-	-	-	-	-	-
Protein processing	NRBP1	-	up	1.26372	-	-	-	-	up	0.73946	up	1.99003	up	0.970094	up	1.18005	down	-1.02338	-	-	-	-
Protein processing	OTUD1	RSG	-	-	down	-2.87894	down	-1.93012	up	2.10272	up	1.7496	-	-	-	-	down	-2.53479	-	-	-	-
Protein processing	PPP1R14A	RSG	-	-	-	-	-	-	-	-	-	-	-	-	-	-	-	-	-	-	-	-
Protein processing	PPP4C	-	-	-	-	-	-	-	up	1.33692	up	1.64903	up	1.36721	up	1.34055	-	-	-	-	-	-
Protein processing	PSMC3	RSG	-	-	-	-	-	-	-	-	up	1.82982	up	1.55174	up	1.76477	-	-	-	-	-	-
Protein processing	RAMP2	RSG	-	-	-	-	-	-	-	-	-	-	-	-	-	-	-	-	-	-	-	-
Protein processing	RCHY1	-	-	-	-	-	-	-	up	0.785638	up	1.19425	up	0.764989	up	0.746456	-	-	-	-	-	-
Protein processing	RNF181	-	-	-	-	-	-	-	up	1.19927	up	1.39957	up	1.02506	up	1.18474	-	-	-	-	-	-
Protein processing	SMAD5	-	-	-	-	-	-	-	down	-0.776447	down	-0.651459	down	-0.84614	down	-0.701894	-	-	-	-	-	-
Protein processing	SNX15	-	-	-	-	-	-	-	up	0.877303	up	0.930108	up	0.823761	up	0.961285	-	-	-	-	-	-
Energy production and conversion	ABCD1	-	-	-	-	-	-	-	up	0.866995	up	1.2998	up	0.867494	up	0.901636	-	-	-	-	-	-
Energy production and conversion	ACOT8	-	-	-	-	-	-	-	up	1.13201	up	0.887731	up	0.856366	up	0.931174	-	-	-	-	-	-
Energy production and conversion	AGPAT2	RSG	-	-	-	-	-	-	up	2.89449	up	3.34908	up	2.99719	up	3.2142	-	-	-	-	-	-
Energy production and conversion	ALKBH7	-	-	-	-	-	-	-	up	1.16036	up	1.21487	up	1.06916	up	1.04644	-	-	-	-	-	-
Energy production and conversion	ARL2	-	-	-	-	-	-	-	up	1.31173	up	1.08405	up	1.43388	up	1.22231	-	-	-	-	-	-
Energy production and conversion	ATP8	-	-	-	-	-	-	-	up	1.26852	up	1.18772	up	1.52413	up	1.01712	-	-	-	-	-	-
Energy production and conversion	BLOC1S1	-	-	-	-	-	-	-	up	1.51038	up	1.50656	up	1.54957	up	1.67836	-	-	-	-	-	-
Energy production and conversion	BLVRB	-	-	-	-	-	-	-	up	1.36725	up	1.11877	up	1.08329	up	1.04373	-	-	-	-	-	-
Energy production and conversion	CA3	RSG	-	-	-	-	down	-1.68394	up	1.14126	-	-	up	1.19302	-	-	-	-	-	-	down	-1.73372
Energy production and conversion	COX7A1	RSG	up	2.71865	-	-	-	-	-	-	up	4.32841	up	1.68812	up	1.58257	down	-2.65771	down	-2.75839	-	-
Energy production and conversion	COX8B	-	-	-	-	-	-	-	up	1.39473	up	1.69659	up	1.57762	up	1.50569	-	-	-	-	-	-
Energy production and conversion	DHRS11	-	up	0.780967	-	-	-	-	up	0.668316	up	1.43041	up	1.18317	up	1.23532	-	-	-	-	-	-
Energy production and conversion	DHRS4	-	-	-	-	-	-	-	up	0.888135	up	0.901598	up	0.806114	up	0.929396	-	-	-	-	-	-
Energy production and conversion	ECSIT	-	-	-	-	-	up	0.767463	up	1.20842	up	1.7603	up	1.51469	up	1.97722	-	-	-	-	-	-
Energy production and conversion	EEFSEC	-	-	-	-	-	-	-	up	1.63062	up	1.64855	up	1.74461	up	1.80764	-	-	-	-	-	-
Energy production and conversion	GADD45GIP1	-	-	-	-	-	-	-	up	1.46508	up	1.44736	up	1.35475	up	1.23858	-	-	-	-	-	-
Energy production and conversion	GOT1	RSG	up	1.25727	up	0.682169	up	0.991546	-	-	up	0.734074	-	-	-	-	-	-	-	-	-	-
Energy production and conversion	GPX1	-	-	-	-	-	-	-	up	1.18208	up	0.96184	up	1.3347	up	1.21633	-	-	-	-	-	-
Energy production and conversion	GPX4	-	-	-	-	-	-	-	up	1.34524	up	1.2791	up	1.24161	up	1.46031	-	-	-	-	-	-
Energy production and conversion	HDHD3	-	-	-	-	-	-	-	up	1.31862	up	1.10303	up	1.16494	up	1.30577	-	-	-	-	-	-
Energy production and conversion	IDH3A	RSG	up	1.3542	-	-	up	1.03153	down	-0.781391	-	-	-	-	-	-	-	-	-	-	-	-
Energy production and conversion	LYRM4	-	-	-	-	-	-	-	up	1.59416	up	1.05528	up	1.30209	up	1.34905	-	-	-	-	-	-
Energy production and conversion	MACROD1	RSG	-	-	-	-	-	-	up	1.78242	up	1.86739	up	1.89516	up	2.10389	-	-	-	-	-	-
Energy production and conversion	MNF1	-	-	-	-	-	-	-	up	1.22959	up	1.3206	up	1.22635	up	1.3417	-	-	-	-	-	-
Energy production and conversion	MRPL16	-	-	-	-	-	-	-	up	1.67329	up	2.20533	up	1.11907	up	1.56145	down	-1.0929	-	-	-	-
Energy production and conversion	MRPL38	-	-	-	-	-	-	-	up	1.18277	up	1.45408	up	1.18671	up	1.19085	-	-	-	-	-	-
Energy production and conversion	MRPL52	-	-	-	-	-	-	-	up	1.47554	up	1.14781	up	1.22101	up	0.95678	-	-	-	-	-	-
Energy production and conversion	MRPL54	-	-	-	-	-	-	-	up	1.38569	up	1.38428	up	1.28166	up	1.33169	-	-	-	-	-	-
Energy production and conversion	MRPS26	-	-	-	-	-	-	-	up	1.4908	up	1.17158	up	1.35912	up	1.42435	-	-	-	-	-	-
Energy production and conversion	MRPS34	-	up	1.25076	-	-	-	-	up	1.9154	up	3.14871	up	1.48503	up	2.44657	down	-1.67434	-	-	-	-
Energy production and conversion	MRPS36	-	up	0.726385	-	-	-	-	-	-	up	1.3255	up	1.08677	up	1.08348	-	-	-	-	-	-
Energy production and conversion	NDUFA12	RSG	-	-	-	-	-	-	up	2.42147	up	2.93697	up	2.69965	up	2.28778	-	-	-	-	-	-
Energy production and conversion	NDUFA3	-	-	-	-	-	-	-	up	1.36417	up	1.49176	up	1.30552	up	1.15657	-	-	-	-	-	-
Energy production and conversion	NDUFB6	-	-	-	-	-	-	-	up	1.29906	up	1.798	up	2.04197	up	1.82735	-	-	-	-	-	-
Energy production and conversion	NDUFS1	RSG	up	1.12497	up	0.895074	-	-	down	-1.62955	-	-	-	-	-	-	-	-	-	-	-	-
Energy production and conversion	PNKD	-	-	-	-	-	-	-	up	1.36996	up	1.10035	up	1.06066	up	1.06665	-	-	-	-	-	-
Energy production and conversion	SLIRP	-	-	-	-	-	-	-	up	0.801064	up	1.00425	up	0.925679	up	0.868438	-	-	-	-	-	-
Energy production and conversion	TMEM160	-	-	-	-	-	-	-	up	1.66629	up	1.14868	up	1.3649	up	1.5339	-	-	-	-	-	-
Energy production and conversion	YBEY	-	-	-	-	-	-	-	up	1.04024	up	0.892192	up	0.81309	up	0.759649	-	-	-	-	-	-
