# Supplementary material for: Comparative transcriptomic analysis reveals region-specific expression patterns in different beef cuts
Source: BMC Genomics. 2022 May 20;23:387. doi: 10.1186/s12864-022-08527-3 (PMC9123670; doi:10.1186/s12864-022-08527-3)
Supplement: Supplementary file 8 — Additional file 8: Table S7. RT-qPCR primer sequences for candidate genes related to meat quality traits. [file 12864_2022_8527_MOESM8_ESM.xlsx]

## Sheet: Table S7
Supplementary Table S7. RT-qPCR primer sequences of candidate genes related to meat quality traits in the beef cattle.
Gene name	Primer sequences (5’-3’)		Sizes (bp)	Reference
ALDH2	F: AACCTTCCCCACGGTCAATC	R: TTCACTGCTCTGTCCACGTC	87	NM_001075367.1
CANX	F: CAGCCCTGTGGAATACAAAAAG	R: TCATCTCCCTTTTCCTTCTCCT	93	XM_024993889.1
IVD	F: TGCACTACCAAGGACTGTGC	R: TGTAGCCATTGCCACCCAAA	100	NM_001034382.2
PHPT1	F: AGTACCACGCCGACATCTAC	R: CCAGGCACTCGCAGTCATAG	72	NM_001076516.2
